# Supplementary material for: Response of Demographic Rates of Tropical Trees to Light Availability: Can Position-Based Competition Indices Replace Information from Canopy Census Data?
Source: PLoS One. 2013 Dec 6;8(12):e81787. doi: 10.1371/journal.pone.0081787 (PMC3855810; doi:10.1371/journal.pone.0081787)
Supplement: Appendix S1 — The R code for the hierarchical Bayesian model for recruitment. (TXT) [file pone.0081787.s001.txt]

library(coda)

# data = number of recruits per species (rows) and grid cell (columns)
# light = log(light) or NCI for all grid cells (vector)
# abun = log(abundance) per species (vector)


# apply function to data                                            
d1=date()
res = metrop.RecLight.Gibbs(data,light,scale.burnin=1000,steps=7000,showstep=100,abun)
d2=date()

#########################
# function for two chains

metrop.RecLight.Gibbs=function(data,light,scale.burnin=10000,steps=20000,showstep=100,abun)

{
 whichuse = scale.burnin:steps

# initial values and initial stepwidths for hyperparameters
 IntA1=SlopeA1=SdA1=IntB1=SlopeB1=SdB1=matrix(nrow=steps,ncol=3)
 IntA1[1,1]=-4
 SlopeA1[1,1]=0
 IntB1[1,1]=1
 SlopeB1[1,1]=0
 SdA1[1,1]=1
 SdB1[1,1]=1
 IntA1[1,3]=0.3
 SlopeA1[1,3]=0.05
 IntB1[1,3]=0.1
 SlopeB1[1,3]=0.05
 SdA1[1,3]=0.1
 SdB1[1,3]=0.1

 IntA2=SlopeA2=SdA2=IntB2=SlopeB2=SdB2=matrix(nrow=steps,ncol=3)
 IntA2[1,1]=-2
 SlopeA2[1,1]=0.5
 IntB2[1,1]=0
 SlopeB2[1,1]=0.5
 SdA2[1,1]=1
 SdB2[1,1]=1
 IntA2[1,3]=0.3
 SlopeA2[1,3]=0.05
 IntB2[1,3]=0.1
 SlopeB2[1,3]=0.05
 SdA2[1,3]=0.1
 SdB2[1,3]=0.1

# initial values and initial stepwidths for parameters
 nospp=dim(data)[1]
 spa1=spb1=spk1=scalea1=scaleb1=scalek1=matrix(ncol=steps,nrow=nospp)
 spa2=spb2=spk2=scalea2=scaleb2=scalek2=matrix(ncol=steps,nrow=nospp)

 spa1[,1]=runif(nospp,-4,0)
 spb1[,1]=runif(nospp,-1,3)
 spk1[,1]=1

 spa2[,1]=runif(nospp,-4,0)
 spb2[,1]=runif(nospp,-1,3)
 spk2[,1]=1
 
 scalea1[,1]=scaleb1[,1]=scalea2[,1]=scaleb2[,1]=0.1
 scalek1[,1]=scalek2[,1]=0.1

# prepare tables for covergence tests
 convergence = matrix(data=NA, ncol=3, nrow=nospp)
 converged = matrix(data=F, ncol=3, nrow=nospp)

 convergenceh = matrix(data=NA, ncol=1, nrow=6)
 convergedh = matrix(data=F, ncol=1, nrow=6)

 
# loop over all steps
 for(i in 2:steps)
  {
   adjust=ifelse((i <= scale.burnin), T, F)

# perform one Metropolis step for all hyperparamters
   IntA1[i,]=metrop1step(func=int.Gibbs,start.param=IntA1[i-1,1],scale.param=IntA1[i-1,3],Slope=SlopeA1[i-1,1], Sd=SdA1[i-1,1], sppar=spa1[,i-1], abun=abun, adjust.scale=adjust)
   SlopeA1[i,]=metrop1step(func=slope.Gibbs,start.param=SlopeA1[i-1,1],scale.param=SlopeA1[i-1,3],Int=IntA1[i,1], Sd=SdA1[i-1,1], sppar=spa1[,i-1], abun=abun, adjust.scale=adjust)
   SdA1[i,]=metrop1step(func=sd.Gibbs,start.param=SdA1[i-1,1],scale.param=SdA1[i-1,3],Int=IntA1[i,1],Slope=SlopeA1[i,1], sppar=spa1[,i-1], abun=abun, adjust.scale=adjust)
   IntB1[i,]=metrop1step(func=int.Gibbs,start.param=IntB1[i-1,1],scale.param=IntB1[i-1,3],Slope=SlopeB1[i-1,1], Sd=SdB1[i-1,1], sppar=spb1[,i-1], abun=abun, adjust.scale=adjust)
   SlopeB1[i,]=metrop1step(func=slope.Gibbs,start.param=SlopeB1[i-1,1],scale.param=SlopeB1[i-1,3],Int=IntB1[i,1], Sd=SdB1[i-1,1], sppar=spb1[,i-1], abun=abun, adjust.scale=adjust)
   SdB1[i,]=metrop1step(func=sd.Gibbs,start.param=SdB1[i-1,1],scale.param=SdB1[i-1,3],Int=IntB1[i,1],Slope=SlopeB1[i,1], sppar=spb1[,i-1], abun=abun, adjust.scale=adjust)
   
# 2nd chain
   IntA2[i,]=metrop1step(func=int.Gibbs,start.param=IntA2[i-1,1],scale.param=IntA2[i-1,3],Slope=SlopeA2[i-1,1], Sd=SdA2[i-1,1], sppar=spa2[,i-1], abun=abun, adjust.scale=adjust)
   SlopeA2[i,]=metrop1step(func=slope.Gibbs,start.param=SlopeA2[i-1,1],scale.param=SlopeA2[i-1,3],Int=IntA2[i,1], Sd=SdA2[i-1,1], sppar=spa2[,i-1], abun=abun, adjust.scale=adjust)
   SdA2[i,]=metrop1step(func=sd.Gibbs,start.param=SdA2[i-1,1],scale.param=SdA2[i-1,3],Int=IntA2[i,1],Slope=SlopeA2[i,1], sppar=spa2[,i-1], abun=abun, adjust.scale=adjust)
   IntB2[i,]=metrop1step(func=int.Gibbs,start.param=IntB2[i-1,1],scale.param=IntB2[i-1,3],Slope=SlopeB2[i-1,1], Sd=SdB2[i-1,1], sppar=spb2[,i-1], abun=abun, adjust.scale=adjust)
   SlopeB2[i,]=metrop1step(func=slope.Gibbs,start.param=SlopeB2[i-1,1],scale.param=SlopeB2[i-1,3],Int=IntB2[i,1], Sd=SdB2[i-1,1], sppar=spb2[,i-1], abun=abun, adjust.scale=adjust)
   SdB2[i,]=metrop1step(func=sd.Gibbs,start.param=SdB2[i-1,1],scale.param=SdB2[i-1,3],Int=IntB2[i,1],Slope=SlopeB2[i,1], sppar=spb2[,i-1], abun=abun, adjust.scale=adjust)

# convergence test for hyperparameters
   if(i%%showstep==0 & i>=500)
   {
     g <- gelman.diag(mcmc.list(mcmc(IntA1[((i-500)+1):i,1]), mcmc(IntA2[((i-500)+1):i,1])), confidence = 0.95, transform=T, autoburnin=F)
    if (g[[1]][1] < 1.1 & !convergedh[1])
     {
       convergenceh[1] <- i
       convergedh[1] <- T
     }
     g <- gelman.diag(mcmc.list(mcmc(SlopeA1[((i-500)+1):i,1]), mcmc(SlopeA2[((i-500)+1):i,1])), confidence = 0.95, transform=T, autoburnin=F)
     if (g[[1]][1] < 1.1 & !convergedh[2])
     {
       convergenceh[2] <- i
       convergedh[2] <- T
     }
     g <- gelman.diag(mcmc.list(mcmc(SdA1[((i-500)+1):i,1]), mcmc(SdA2[((i-500)+1):i,1])), confidence = 0.95, transform=T, autoburnin=F)
     if (g[[1]][1] < 1.1 & !convergedh[3])
     {
       convergenceh[3] <- i
       convergedh[3] <- T
     }
     g <- gelman.diag(mcmc.list(mcmc(IntB1[((i-500)+1):i,1]), mcmc(IntB2[((i-500)+1):i,1])), confidence = 0.95, transform=T, autoburnin=F)
     if (g[[1]][1] < 1.1 & !convergedh[4])
     {
       convergenceh[4] <- i
       convergedh[4] <- T
     }
     g <- gelman.diag(mcmc.list(mcmc(SlopeB1[((i-500)+1):i,1]), mcmc(SlopeB2[((i-500)+1):i,1])), confidence = 0.95, transform=T, autoburnin=F)
     if (g[[1]][1] < 1.1 & !convergedh[5])
     {
       convergenceh[5] <- i
       convergedh[5] <- T
     }
     g <- gelman.diag(mcmc.list(mcmc(SdB1[((i-500)+1):i,1]), mcmc(SdB2[((i-500)+1):i,1])), confidence = 0.95, transform=T, autoburnin=F)
     if (g[[1]][1] < 1.1 & !convergedh[6])
     {
       convergenceh[6] <- i
       convergedh[6] <- T
     }
     write.table(convergenceh, file="convergenceh.txt", sep="\t")
     write.table(convergedh, file="convergedh.txt", sep="\t")
   } 

# loop over species
   for(j in 1:nospp)
    {
# perform one Metropolis step for all parameters
     nextv=metrop1step(func=spa.Gibbs,start.param=spa1[j,i-1],scale.param=scalea1[j,i-1],spb=spb1[j,i-1],spk=spk1[j,i-1], MuA=IntA1[i,1]+SlopeA1[i,1]*abun[j], SdA=SdA1[i,1], light=light, obs=data[j,], adjust.scale=adjust)
     spa1[j,i]=nextv[1]
     scalea1[j,i]=nextv[3]
     
     nextv=metrop1step(func=spb.Gibbs,start.param=spb1[j,i-1],scale.param=scaleb1[j,i-1],spa=spa1[j,i],spk=spk1[j,i-1], MuB=IntB1[i,1]+SlopeB1[i,1]*abun[j],SdB=SdB1[i,1], light=light, obs=data[j,], adjust.scale=adjust)
     spb1[j,i]=nextv[1]
     scaleb1[j,i]=nextv[3]

     nextv=metrop1step(func=spk.Gibbs,start.param=spk1[j,i-1],scale.param=scalek1[j,i-1],spa=spa1[j,i],spb=spb1[j,i], light=light, obs=data[j,], adjust.scale=adjust)
     spk1[j,i]=nextv[1]
     scalek1[j,i]=nextv[3]

# 2nd chain
     nextv=metrop1step(func=spa.Gibbs,start.param=spa2[j,i-1],scale.param=scalea2[j,i-1],spb=spb2[j,i-1],spk=spk2[j,i-1], MuA=IntA2[i,1]+SlopeA2[i,1]*abun[j], SdA=SdA2[i,1], light=light, obs=data[j,], adjust.scale=adjust)
     spa2[j,i]=nextv[1]
     scalea2[j,i]=nextv[3]

     nextv=metrop1step(func=spb.Gibbs,start.param=spb2[j,i-1],scale.param=scaleb2[j,i-1],spa=spa2[j,i],spk=spk2[j,i-1], MuB=IntB2[i,1]+SlopeB2[i,1]*abun[j],SdB=SdB2[i,1], light=light, obs=data[j,], adjust.scale=adjust)
     spb2[j,i]=nextv[1]
     scaleb2[j,i]=nextv[3]

     nextv=metrop1step(func=spk.Gibbs,start.param=spk2[j,i-1],scale.param=scalek2[j,i-1],spa=spa2[j,i],spb=spb2[j,i], light=light, obs=data[j,], adjust.scale=adjust)
     spk2[j,i]=nextv[1]
     scalek2[j,i]=nextv[3]

# convergence test parameters
     if(i%%showstep==0 & i>=500)
        {
        g <- gelman.diag(mcmc.list(mcmc(spa1[j,((i-500)+1):i]), mcmc(spa2[j,((i-500)+1):i])), confidence = 0.95, transform=T, autoburnin=F)
        if (g[[1]][1] < 1.1 & !converged[j,1])
            {
            convergence[j,1] <- i
            converged[j,1] <- T
            }
        g <- gelman.diag(mcmc.list(mcmc(spb1[j,((i-500)+1):i]), mcmc(spb2[j,((i-500)+1):i])), confidence = 0.95, transform=T, autoburnin=F)
        if (g[[1]][1] < 1.1 & !converged[j,2])
            {
            convergence[j,2] <- i
            converged[j,2] <- T
            }
        g <- gelman.diag(mcmc.list(mcmc(spk1[j,((i-500)+1):i]), mcmc(spk2[j,((i-500)+1):i])), confidence = 0.95, transform=T, autoburnin=F)
        if (g[[1]][1] < 1.1 & !converged[j,3])
            {
            convergence[j,3] <- i
            converged[j,3] <- T
            }
        write.table(convergence, file="convergence.txt", sep="\t")
        write.table(converged, file="converged.txt", sep="\t")
        } 

    } 

    cat(i, "\n")

  } 

# structure of output
  thin = (whichuse%%4==0)
  hyperparams = data.frame(IntA1[thin,1],SlopeA1[thin,1],SdA1[thin,1],IntB1[thin,1],SlopeB1[thin,1],SdB1[thin,1],IntA2[thin,1],SlopeA2[thin,1],SdA2[thin,1],IntB2[thin,1],SlopeB2[thin,1],SdB2[thin,1])
  colnames(hyperparams) = c("IntA1","SlopeA1","SdA1","IntB1","SlopeB1","SdB1","IntA2","SlopeA2","SdA2","IntB2","SlopeB2","SdB2")
  out = list(spa1[,thin], spa2[,thin], spb1[,thin], spb2[,thin], spk1[,thin], spk2[,thin], hyperparams)
  return(out)        
  
}

##################################################
# Gibbs probability functions for hyperparameters  

int.Gibbs=function(Int,Slope,sppar,Sd,abun)
{
 if(Sd<=0) return(-Inf)
 llike=dnorm(sppar,mean=Int+Slope*abun,sd=Sd,log=T)
 return(sum(llike)+dnorm(Int, mean=0, sd=100, log=T))
}
slope.Gibbs=function(Slope,Int,sppar,Sd,abun)
{
 if(Sd<=0) return(-Inf)
 llike=dnorm(sppar,mean=Int+Slope*abun,sd=Sd,log=T)
 return(sum(llike)+dnorm(Slope, mean=0, sd=100, log=T))
}
sd.Gibbs=function(Sd,Int,Slope,sppar,abun)
{
 if(Sd<=0) return(-Inf)
 llike=dnorm(sppar,mean=Int+Slope*abun,sd=Sd,log=T)
 return(sum(llike)+dlnorm(Sd, meanlog=0, sdlog=1, log=T))
}

# Gibbs probability functions for parameters
spa.Gibbs=function(spa,spb,spk,MuA,SdA,obs,light)
{
 pred.nr = exp(spa+spb*light)
 llike <- sum(dnbinom(obs, mu=pred.nr, size=spk, log=T))+dnorm(spa,mean=MuA,sd=SdA,log=T)
 return(llike)
}
spb.Gibbs=function(spb,spa,spk,MuB,SdB,obs,light)
{
  pred.nr = exp(spa+spb*light)
  llike <- sum(dnbinom(obs, mu=pred.nr, size=spk, log=T))+dnorm(spb,mean=MuB,sd=SdB,log=T)
  return(llike)
}
spk.Gibbs=function(spk,spa,spb,obs,light)
{
  if(spk<0) return(-Inf)
  pred.nr = exp(spa+spb*light)
  llike <- sum(dnbinom(obs, mu=pred.nr, size=spk, log=T))+dunif(spk,min=0,max=100,log=T)
  return(llike)
}


##########################################################################################################
# FUNCTION metrop1step
#
# A generic routine for taking a single Metropolis step given any probability function, func,
# an initial parameter, start.param, and a scaling parameter for the step size, scale.param. It returns
# the next parameter value as well as an acceptance indicator (0 if the value was accepted, 1 if
# rejected), the new scale parameter.  If adjust.scale=T, the scale parameter
# is adjusted to keep the acceptance rate at around 0.234
# adjust.scale should be T only for steps<which.use (only during burnin period)
# Based on programs by Rick Condit and Helene Muller-Landau

metrop1step=function(func,start.param,scale.param,adjust.scale=T,...)
{
 new.scale=scale.param
 probaccept=0.25
 multreject=0.975
 multaccept=multreject^(-(1-probaccept)/probaccept)  #this keeps the probability of acceptance around probaccept

 origlike <- func(start.param,...)
 newval=rnorm(1,mean=start.param,sd=scale.param)
 newlike <- func(newval,...)


if(!is.finite(newlike))
   accept = F

 else
 {
   if(newlike>=origlike) accept = T       #return(c(newval,0))

     else
     {
       likeratio=exp(newlike-origlike)
       if(runif(1)<likeratio) accept = T  #return(c(newval,0))
           else accept =F                 #return(c(start.param,1))
     }
 }

 if(accept)
 {
   if(adjust.scale)  new.scale=multaccept*scale.param
   return(c(newval,0,new.scale))
 }

 else
 {
   if(adjust.scale)  new.scale=multreject*scale.param
   return(c(start.param,1,new.scale))

 }

}
