# Supplementary material for: Response of Demographic Rates of Tropical Trees to Light Availability: Can Position-Based Competition Indices Replace Information from Canopy Census Data?
Source: PLoS One. 2013 Dec 6;8(12):e81787. doi: 10.1371/journal.pone.0081787 (PMC3855810; doi:10.1371/journal.pone.0081787)
Supplement: Appendix S2 — The code for the hierarchical Bayesian growth model in C++ to be run with Filzbach. (CPP) [file pone.0081787.s002.cpp]

#include "preamble.h"
#ifdef ABUN_GROWTH

#include <stdlib.h>
#include <math.h>
#include <string.h>
#include <stdio.h>

#include "filzbach.h"

void pause(){PAUSE}

// true growths
double truegrowth[150000];
double stepsize[150000];
double multaccept = 1.079;
double multreject = 0.975;

double lprob1[150000],lprob2[150000];


/************************************************************/
/* function headers                                         */
/************************************************************/

void read_data();
void setup_parameters();
void fit_model();
void final_output();
void sweep_latents();


/************************************************************/
void read_data()
{

	/* read in the 2-column abundance table 
		• “sp”: the species' number, starting with zero,
		• “abun”: the log(abundance) of the species.*/
    table_read("abundance","./workspace/abundance_85.txt",2);
	/* read in the 6-column data table 
		• “sp”: the species' number, starting with zero,
		• “dinc”: the observed growth rate in mm/yr,
		• “interval”: the time elapsed between two dbh measurements in yr,
		• “loglight”: the log(light index) or the NCI,
		• “logdbh”: the log(dbh) of the tree given in mm,
		• “dbh”: the dbh of the tree given in mm.*/
	table_read("data","./workspace/growth_light_8590.txt",6);
		
	PAUSE
	return;
}

/************************************************************/
void setup_parameters()
{
	/* each line defines one new parameter for the model */
	int numind = table_numrows("data");
	int numspp = table_numrows("abundance");
	
	/* species' parameters
	parameter_create_vector(name, lower bound, upper bound
	, initial value, type, fixed, display, nr. of parameters) */	
	parameter_create_vector("a",-5,5,-0.5,0,-1,1,numspp);
	parameter_create_vector("b",-2,2,0.5,0,-1,1,numspp);
	parameter_create_vector("c",-2,2,0,0,-1,1,numspp);	
	parameter_create_vector("d",0.001,2,1,1,-1,0,numspp);

	/* hyperparameters */
	/* intercept, slopes for parameters a,b,c, 
	mean and standard deviation for parameter d */
	parameter_create_vector("coeff_a",-2,2,0,0,0,1,2);
	parameter_create_vector("coeff_b",-2,2,0,0,0,1,2);
	parameter_create_vector("coeff_c",-2,2,0,0,0,1,2);
	
	parameter_create("d_mean", 0.001, 10, 1, 1, 0, 1);
	parameter_create("d_sd", 0.001, 10, 0.5, 1, 0, 1);

	/* sigma a, b, c*/
	parameter_create_vector("sigma",0.0001,10,1,1,0,1,3); //nr

	/* place priors on hyperparameters */
	parameter_addprior_vector("coeff_a",0.0,100.0);
	parameter_addprior_vector("coeff_b",0.0,100.0);
	parameter_addprior_vector("coeff_c",0.0,100.0);
		
	parameter_showall();

	PAUSE
	return;
}  
/************************************************************/
void likelihood()
{
	/* writes the log-likelihood given current parameter values */
	int numind = table_numrows("data");
	int numspp = table_numrows("abundance");
	int swept_latents=0;
	static int first=1;
	static int step = 0;
	int ssize=0;
	static double a[300],b[300],c[300],g[300];//d[300],
	int redo[300];
	double ltot=0.0;
	static double oldll=0;

	// do sweep latents?
	// if latents, set params to old, force accept, and do sweep latents, then do the rest
	if(first==1){
		for(int sp=0 ; sp<numspp ; sp++)
		{
			a[sp] = cv("a",sp);
			b[sp] = cv("b",sp);
			c[sp] = cv("c",sp);			
			g[sp] = cv("d",sp);
		}
		sweep_latents();
		swept_latents=1;
	}
	else
	{
		if(random(0.0,1.0)>0.99  && step > 300000)
		{
			params_set_to_old();
			force_accept();
			sweep_latents();
			swept_latents=1;
		}
	}

	// look up species parameters and do ifchanged
	for(int sp=0 ; sp<numspp ; sp++)
	{
		redo[sp]=0;
		if(swept_latents>0 || first==1)
			redo[sp]=1;
		if(parameter_ifchanged("a",sp)>0)
		{
			redo[sp]=1;
			a[sp] = cv("a",sp);
		}
		if(parameter_ifchanged("b",sp)>0)
		{
			redo[sp]=1;
			b[sp] = cv("b",sp);
		}
		if(parameter_ifchanged("c",sp)>0)
		{
			redo[sp]=1;
			c[sp] = cv("c",sp);
		}
		if(parameter_ifchanged("d",sp)>0)
		{
			redo[sp]=1;
			g[sp] = cv("d",sp);
		}
	}
	
	/* set sum over log-likelihood to zero */
	set_metr_ltotnew(0.0);
	set_metr_number_ok(0);

	/* loop over individual trees */
	for(int ind=0 ; ind<numind ; ind++)
	{

		int sp = table_getvalue("data","sp",ind);
		if(redo[sp]>0)
		{
			double dinc = table_getvalue("data","dinc",ind);
			double interval = table_getvalue("data","interval",ind);
			double loglight = table_getvalue("data","loglight",ind);
			double logdbh = table_getvalue("data","logdbh",ind);
			double dbh = table_getvalue("data","dbh",ind);
		
			// observed growth given true growth and measurement error
			lprob1[ind] = log((1-0.0276)*normal_density(dinc-truegrowth[ind],0,((0.927+0.0038*(dbh-35))/interval)*1.414) + 0.0276*normal_density(dinc-truegrowth[ind],0,25.6*1.414/interval)) ;
			// true growth given dbh, light, species' parameters
			lprob2[ind] = log(lognormal_density(truegrowth[ind], exp(a[sp]+b[sp]*loglight+c[sp]*logdbh), g[sp])) ;
		}
		ltot+= lprob1[ind] + lprob2[ind];
		ssize++;
	}

	/* loop over species */
	for(int sp=0 ; sp<numspp ; sp++)
	{
		double AB = table_getvalue("abundance","abun",sp);

		ltot+= log(normal_density(cv("a",sp), cv("coeff_a",0)+cv("coeff_a",1)*AB, cv("sigma",0))) ;
		ltot+= log(normal_density(cv("b",sp), cv("coeff_b",0)+cv("coeff_b",1)*AB, cv("sigma",1))) ;
		ltot+= log(normal_density(cv("c",sp), cv("coeff_c",0)+cv("coeff_c",1)*AB, cv("sigma",2))) ;
		ltot+= log(lognormal_density(cv("d",sp), cv("d_mean"), cv("d_sd"))) ;
	}

	set_metr_ltotnew(ltot);
	set_metr_number_ok(ssize);
	printf("\n done one likelihood, %lf \n",ltot);

// make output

	oldll = ltot;
	first = 0;
	step++;
	return;
}

/*******************************************************/
void sweep_latents()
{
	double pobs_given_true,p_true_given_model,ptot,ptotold,tnew;
	static int first=1; // to keep track of whether this is the first time the function has been run
	int numind = table_numrows("data");
	int numspp = table_numrows("abundance");
	static double a[200],b[200],c[200],g[200];
	double bltot=0.0;
	double ming = 0;
	double maxg = 0;
	double mins = 0;
	double maxs = 0;

	/* create link to file */
	char fname[100];
		
	/* create file name for output -- outp is the 'path' */
	get_filzbach_path(fname, 100);
	/* extension of output name */
	strcat_s(fname,"_my_output.txt");


	// loops over trees, and adjusts true growth rates (latent variables)

	printf("\n doing sweep latents \n");

	// if first time, set true growth rates to the observed
	if(first==1)
	{
		for(int ind=0 ; ind<numind ; ind++)
		{
			truegrowth[ind] = table_getvalue("data","dinc",ind);			
			if(truegrowth[ind]<0.10)
				truegrowth[ind]=0.10;
			stepsize[ind] = 0.5;
		}
	}

	// look up species parameters
	
	for(int sp=0 ; sp<numspp ; sp++)
	{
		a[sp] = cv("a",sp);
		b[sp] = cv("b",sp);
		c[sp] = cv("c",sp);
		g[sp] = cv("d",sp);
	}
	
	// loop over all trees
	for(int ind=0 ; ind<numind ; ind++)
	{

		double dinc = table_getvalue("data","dinc",ind);
		double interval = table_getvalue("data","interval",ind);
		double loglight = table_getvalue("data","loglight",ind);
		double logdbh = table_getvalue("data","logdbh",ind);
		double dbh = table_getvalue("data","dbh",ind);
		int sp = table_getvalue("data","sp",ind);


		// several iterations of a mini-mcmc  
		for(int kk=0 ; kk<2 ; kk++)
		{
			// propose new true growth
			if(kk>0)
			{
				tnew = normal_draw(truegrowth[ind],stepsize[ind]);
				if(tnew < 0.001)
					tnew = 0.001;
				if(tnew > 75.0)
					tnew = 75.0;
				if(stepsize[ind] < 0.00001)
					stepsize[ind] = 0.00001;
				if(stepsize[ind] > 1.0)
					stepsize[ind] = 1.0;				
			}
			else
			{
				tnew = truegrowth[ind];
			}

			// calculate likelihood for this tree

			//observed growth given true growth and measurement error
			pobs_given_true = log((1-0.0276)*normal_density(dinc-tnew,0,((0.927+0.0038*(dbh-35))/interval)*1.414) + 0.0276*normal_density(dinc-tnew,0,25.6*1.414/interval)) ;
			// true growth given dbh, light, species' parameters
			p_true_given_model = log(lognormal_density(tnew, exp(a[sp]+b[sp]*loglight+c[sp]*logdbh), g[sp])) ;
			ptot = pobs_given_true + p_true_given_model;

			// ...and make decision to accept / reject
			if(kk>0)
			{
				if(ptot>ptotold)
				{
					truegrowth[ind] = tnew;
					stepsize[ind] *= multaccept;
					ptotold = ptot;
				}
				else 
					if(random(0.0,1.0)<exp(ptot-ptotold) && ptot<ptotold)
					{
						truegrowth[ind] = tnew;
						stepsize[ind] *= multaccept;
						ptotold = ptot;
					}

					else 
					{
					stepsize[ind] *= multreject;
					}
			}
			else
			{
				ptotold = ptot;
			}

		}

		bltot+=ptotold;
	}

		for(int ind=0 ; ind<numind ; ind++)
		{
			if(truegrowth[ind]<=0.001)
				ming++;
			if(truegrowth[ind]>=75.0)
				maxg++;
			if(stepsize[ind]<=0.0001)
				mins++;
			if(stepsize[ind]>=2.0)
				maxs++;
		}

	printf("\n finished sweep latents, lhood %lf \t %lf \t %lf \t %lf \t %lf \n",bltot, ming, maxg, mins, maxs);	

	first=0;

	return;
}

/************************************************/
void final_output()
{
	/* create link to file */
	char fname[100];
		
	/* create file name for output -- outp is the 'path' */
	get_filzbach_path(fname, 100);
	
	return;
}

/* ************************************************* */
/* The control function that calls everything else.  */
/* ************************************************* */
int main()
{
	atexit(pause);
  // set the likelihood function pointer
  pfn_likelihood = &likelihood;

  initialize_filzbach();
  //output name for the whole analysis
  name_analysis("growth_light_8590");
  read_data();
  setup_parameters();

  //edit length of chain (burn-in phase, sampling phase 
  //and two values for the likelihood profile method, that is not important for a Bayesian analysis			
  runmcmc(3000000, 3000000, 10, 10);
  final_output();
}

#endif
